# Supplementary material for: Variation in mitogenome structural conformation in wild and cultivated lineages of sorghum corresponds with domestication history and plastome evolution
Source: BMC Plant Biol. 2023 Feb 13;23:91. doi: 10.1186/s12870-023-04104-2 (PMC9926791; doi:10.1186/s12870-023-04104-2)
Supplement: Supplementary file 1 — Additional file 1: Supplementary Table 1. Genome contents of plastomes assembled in this study. Supplementary Table 2. The primer designs to confirm the 12 connections of the Type I conformation in IS929. Supplementary Table 3. SNPs in the CDSs of sorghum mitogenomes. Supplementary Table 4. SNPs in the CDSs of sorghum plastomes. [file 12870_2023_4104_MOESM1_ESM.xlsx]

## Sheet: Sheet1
Supplementary Table 1. Genome contents of plastomes assembled in this study.
Lineage	Accession	Length /bp	Length of SSC/bp	Length of LSC/bp	Length of IR/bp	Gene Num	Unique Gene Num	GC content of genome	GC content of CDS
S. bicolor ssp. bicolor	IS929	140753	12705	82684	22682	123	104	0.3849	0.3908
S. bicolor ssp. bicolor	IS8525	140753	12705	82684	22682	123	104	0.3849	0.3908
S. bicolor ssp. bicolor	R931945-2-2	140754	12705	82687	22681	123	104	0.3849	0.3908
S. propinquum	S369	140753	12705	82684	22682	123	104	0.3849	0.3908
S. bicolor ssp. bicolor	IS19953	140820	12706	82740	22687	123	104	0.3848	0.3906
S. bicolor ssp. bicolor	PI525695	140819	12705	82740	22687	123	104	0.3847	0.3906
S. bicolor ssp. verticilliflorum	PI536008	140820	12706	82740	22687	123	104	0.3848	0.3906

## Sheet: Sheet2
Supplementary Table 2. The primer designs to confirm the 12 connections of the Type Ⅰ conformation in IS929.
connection	Forward Primer	Position	Reverse Primer	Position	Predicted Product Sizes
ctg1-5	GGCGAGCAGAAGCAAGGTTATTAGAT	IS929-01: 194526-194551	CAAGTAAGCGTAGCGAATCACATAGAGT	IS929-05: 22037-22064	3326
ctg2-4	GCGACTTGCTCTGCTCCTCCTA	IS929-02: 88598-88619	ATTGCTCCTAGTATGAGTAGTTGTGATGG	IS929-04: 22672-22700	2691
ctg3-5	TCCTTGACTTGACGATTGACCATTCC	IS929-03: 46515-46540	CACAGTAGATCCAGATTCCACACCTTG	IS929-05: 21534-21560	3725
ctg4-1	CCAGTAAGCACCGAAGATAGTCATATAGTT	IS929-04: 23157-23186	TCACCAGCCAGCGAGCGTAA	IS929-01: 1445-1464	2185
ctg6-2	ATGCTGCTGTCAACGGCTTCTG	IS929-06: 11592-11613	CTACCACAACAATCCTCACGAACATAGT	IS929-02: 1638-1665	2375
ctg6-3	CTTACGGCACGGCTTAGTCAGTTAT	IS929-06: 1298-1322	TGTTCAGTCACCCAATCTCCTCCTT	IS929-03: 972-996	2191
ctg6-7	AACAACCACAATATGAGCCACTTCCA	IS929-06: 11541-11566	GTAGGAGCCGTTAGCCGTTAAGG	IS929-07: 8048-8070	2291
ctg7-4	CAACTGGCGGTGTCATTAGTGTAGAA	IS929-07: 1490-1515	ACTCCTTCCTGTCCTTGCGATGT	IS929-04: 1356-1378	2766
ctg8-6	GTAGCAGTAGGCAAGTAGTGAATCATACC	IS929-08: 6584-6612	GTCCTCTGACAGTCCGTCTCATCTT	IS929-06: 1708-1732	2383
ctg9-4	GGTTCCAGGTGTGACTTGACTTGT	IS929-09: 1144-1167	ACGCTGCTAACGCTGTAGTATTGG	IS929-04: 303-326	1366
ctg9-5	GCTGTGAAGGAATGAATGGCGAATC	IS929-09: 4023-4047	TGGCTGGCTGTCGGATGTGAT	IS929-05: 1704-1724	3360
ctg9-8	ATGTTCCCATCAGTGCTGCTACTC	IS929-09: 4796-4819	ACCACCATCCGTTCCATTCTTGAA	IS929-08: 264-287	1150

## Sheet: Sheet3
Supplementary Table 3. SNPs in the CDSs of sorghum mitogenomes.
gene	Position	IS929	IS8525	R9319545-2-2	S369	IS19953	PI525695	PI536008
atp9	69	G	G	G	G	T	T	T
cox2	522	C	C	C	C	A	A	A
nad4	107	C	C	C	C	T	T	T
nad6	348	A	A	C	A	C	C	C

## Sheet: Sheet4
Supplementary Table 4. SNPs in the CDSs of sorghum plastomes.
gene	Position	IS929	IS8525	R9319545-2-2	S369	IS19953	PI525695	PI536008
atpA	633	A	A	T	A	T	T	T
mat-K	1382	T	T	C	T	C	C	C
ndhF	1522	C	C	C	C	T	C	C
ndhF	1776	T	T	A	T	T	T	T
psaA	117	T	T	C	T	C	C	C
psbB	936	T	T	T	T	C	C	C
psbD	105	C	C	T	C	C	C	C
psbD	372	A	A	A	A	C	C	C
psbD	897	C	C	C	C	T	T	T
rpl33	4	G	G	G	G	G	A	A
rpl33	117	C	C	C	C	T	T	T
rpoB	1771	C	C	C	C	T	T	T
rpoB	2496	G	G	G	G	A	A	A
rpoC2	1002	A	A	A	A	G	G	G
rpoC2	3205	A	A	A	A	C	C	C
rpoC2	3512	G	G	G	G	A	A	A
rpoC2	3887	A	A	A	A	C	C	C
rps3	24	C	C	C	C	T	T	T
